# Supplementary material for: scGCL: an imputation method for scRNA-seq data based on graph contrastive learning
Source: Bioinformatics. 2023 Feb 24;39(3):btad098. doi: 10.1093/bioinformatics/btad098 (PMC9991516; doi:10.1093/bioinformatics/btad098)
Supplement: btad098_Supplementary_Data [file btad098_supplementary_data.zip]

Archive with 2 entries (2 files):
- SupplementaryMaterials_S2_tab.docx
- SupplementaryMaterials_S1_fig.docx
